# Supplementary material for: Enhancing the quality and trustworthiness of large language model-generated summaries of clinical oncology literature
Source: JAMIA Open. 2026 Jun 16;9(3):ooag078. doi: 10.1093/jamiaopen/ooag078 (PMC13275010; doi:10.1093/jamiaopen/ooag078)
Supplement: ooag078_Supplementary_Data [file ooag078_supplementary_data.zip]

Archive with 2 entries (2 files):
- ooag078_Supplementary_Data.zip
- Supplementary File_Clean.docx
